# Supplementary material for: Impact of Pulmonary Rehabilitation on Physical, Mental Health and Quality of Life in Children with Post-COVID-19 Condition: A 12-Month Quasi-Experimental Study
Source: J Clin Med. 2026 Jan 9;15(2):535. doi: 10.3390/jcm15020535 (PMC12842031; doi:10.3390/jcm15020535)
Supplement: Supplementary file 1 [file jcm-15-00535-s001.zip]

Archive with 1 entries (1 files):
- jcm-4013246-supplementary.pdf
